# Supplementary material for: MMP-2 Silencing through siRNA Loaded Positively-Charged Nanoparticles (AcPEI-NPs) Counteracts Chondrocyte De-Differentiation
Source: Polymers (Basel). 2023 Feb 25;15(5):1172. doi: 10.3390/polym15051172 (PMC10007186; doi:10.3390/polym15051172)
Supplement: Supplementary file 1 [file polymers-15-01172-s001.zip]

Archive with 1 entries (1 files):
- polymers-2161553-supplementary.pdf
